# Supplementary material for: Gut Microbial Signatures of Broiler Lines Divergently Selected for Inosine Monophosphate and Intramuscular Fat Content
Source: Animals (Basel). 2025 Aug 9;15(16):2337. doi: 10.3390/ani15162337 (PMC12383172; doi:10.3390/ani15162337)
Supplement: Supplementary file 1 [file animals-15-02337-s001.zip]

Archive with 1 entries (1 files):
- animals-3777907-supplementary.pdf
